# Supplementary material for: Skin and fur bacterial diversity and community structure on American southwestern bats: effects of habitat, geography and bat traits
Source: PeerJ. 2017 Oct 27;5:e3944. doi: 10.7717/peerj.3944 (PMC5661439; doi:10.7717/peerj.3944)
Supplement: Supplemental Information 1 — Complete metadata and bacteria phylum counts used in the analysis for this paper. [file peerj-05-3944-s001.ods]

## Sheet: Sheet1
ID	Bat Number	species	spec_abbv	sex	area	cave_or_surface	ecoregion_iv	season	Month	month_cat	Year	Seqs	observed_species	Forearm	Mass	Feeding Flight behavior	Diet
CRY140505.1	NM14039	Myotis velifer	MYVE	Male	HGL	Cave	Chihuahuan Basins and Playas	Spring	5	May	2014	6971	158	45	8.25	Aerial hawking	generalistbeetles
CRY140505.13	NM14042	Myotis velifer	MYVE	Female	HGL	Cave	Chihuahuan Basins and Playas	Spring	5	May	2014	6969	175	43	8.5	Aerial hawking	generalistbeetles
CRY140505.17	NM14043	Myotis velifer	MYVE	Male	HGL	Cave	Chihuahuan Basins and Playas	Spring	5	May	2014	3001	101	45	9.5	Aerial hawking	generalistbeetles
CRY140505.21	NM14044	Myotis velifer	MYVE	Female	HGL	Cave	Chihuahuan Basins and Playas	Spring	5	May	2014	3216	171	44	9	Aerial hawking	generalistbeetles
CRY140505.5	NM14040	Myotis velifer	MYVE	Male	HGL	Cave	Chihuahuan Basins and Playas	Spring	5	May	2014	5017	213	44	8.75	Aerial hawking	generalistbeetles
CRY140505.9	NM14041	Myotis velifer	MYVE	Male	HGL	Cave	Chihuahuan Basins and Playas	Spring	5	May	2014	2403	75	44	8.75	Aerial hawking	generalistbeetles
TOR140504.1	NM14026	Myotis velifer	MYVE	Male	HGL	Cave	Chihuahuan Basins and Playas	Spring	5	May	2014	5522	266	44	8.5	Aerial hawking	generalistbeetles
TOR140504.13	NM14029	Myotis velifer	MYVE	Male	HGL	Cave	Chihuahuan Basins and Playas	Spring	5	May	2014	6931	180	41	8.25	Aerial hawking	generalistbeetles
TOR140504.17	NM14030	Myotis velifer	MYVE	Male	HGL	Cave	Chihuahuan Basins and Playas	Spring	5	May	2014	2561	82	43	8.75	Aerial hawking	generalistbeetles
TOR140504.21	NM14031	Myotis velifer	MYVE	Female	HGL	Cave	Chihuahuan Basins and Playas	Spring	5	May	2014	5785	164	44	10	Aerial hawking	generalistbeetles
TOR140504.25	NM14032	Myotis velifer	MYVE	Female	HGL	Cave	Chihuahuan Basins and Playas	Spring	5	May	2014	4251	168	45	9.5	Aerial hawking	generalistbeetles
TOR140504.29	NM14033	Myotis velifer	MYVE	Male	HGL	Cave	Chihuahuan Basins and Playas	Spring	5	May	2014	5933	185	42	8.5	Aerial hawking	generalistbeetles
TOR140504.33	NM14034	Myotis velifer	MYVE	Female	HGL	Cave	Chihuahuan Basins and Playas	Spring	5	May	2014	5993	154	45	9.25	Aerial hawking	generalistbeetles
TOR140504.37	NM14035	Myotis velifer	MYVE	Female	HGL	Cave	Chihuahuan Basins and Playas	Spring	5	May	2014	5797	172	45	10.5	Aerial hawking	generalistbeetles
TOR140504.41	NM14036	Myotis velifer	MYVE	Female	HGL	Cave	Chihuahuan Basins and Playas	Spring	5	May	2014	5894	163	43	7.5	Aerial hawking	generalistbeetles
TOR140504.45	NM14037	Myotis velifer	MYVE	Male	HGL	Cave	Chihuahuan Basins and Playas	Spring	5	May	2014	5689	155	45	8.75	Aerial hawking	generalistbeetles
TOR140504.49	NM14038	Myotis velifer	MYVE	Female	HGL	Cave	Chihuahuan Basins and Playas	Spring	5	May	2014	7332	187	43	8.25	Aerial hawking	generalistbeetles
TOR140504.5	NM14027	Myotis velifer	MYVE	Male	HGL	Cave	Chihuahuan Basins and Playas	Spring	5	May	2014	2152	100	45	9.5	Aerial hawking	generalistbeetles
TOR140504.9	NM14028	Myotis velifer	MYVE	Male	HGL	Cave	Chihuahuan Basins and Playas	Spring	5	May	2014	5267	217	43	8.75	Aerial hawking	generalistbeetles
RSS140621.13	NM14063	Tadarida brasiliensis	TABR	Male	RSS	Surface	Chihuahuan Desert Grasslands	Summer	6	June	2014	11952	659	44	12.25	Aerial hawking	mothsbeetles
RSS140621.5	NM14061	Tadarida brasiliensis	TABR	Female	RSS	Surface	Chihuahuan Desert Grasslands	Summer	6	June	2014	11984	321	43	11.75	Aerial hawking	mothsbeetles
RSS140621.9	NM14062	Tadarida brasiliensis	TABR	Male	RSS	Surface	Chihuahuan Desert Grasslands	Summer	6	June	2014	8756	93	44	12.75	Aerial hawking	mothsbeetles
RSS140624.1	NM14071	Tadarida brasiliensis	TABR	Female	RSS	Surface	Chihuahuan Desert Grasslands	Summer	6	June	2014	9595	570	45	13.75	Aerial hawking	mothsbeetles
CC140620.1	NM14045	Myotis velifer	MYVE	Male	CCNP	Cave	Chihuahuan Desert Slopes	Spring	6	June	2014	9413	855	44	12.75	Aerial hawking	generalistbeetles
CC140620.13	NM14055	Myotis thysanodes	MYTH	Female	CCNP	Cave	Chihuahuan Desert Slopes	Summer	6	June	2014	5310	482	46	10.75	Aerial hawking	mothsbeetles
CC140620.17	NM14057	Myotis thysanodes	MYTH	Female	CCNP	Cave	Chihuahuan Desert Slopes	Summer	6	June	2014	7201	489	45	10.25	Aerial hawking	mothsbeetles
CC140620.21	NM14047	Myotis thysanodes	MYTH	Male	CCNP	Cave	Chihuahuan Desert Slopes	Summer	6	June	2014	7558	643	43	7.5	Aerial hawking	mothsbeetles
CC140620.25	NM14048	Myotis velifer	MYVE	Male	CCNP	Cave	Chihuahuan Desert Slopes	Spring	6	June	2014	10283	650	44	9.75	Aerial hawking	generalistbeetles
CC140620.29	NM14049	Myotis thysanodes	MYTH	Male	CCNP	Cave	Chihuahuan Desert Slopes	Summer	6	June	2014	7489	681	43	7.75	Aerial hawking	mothsbeetles
CC140620.33	NM14050	Myotis velifer	MYVE	Male	CCNP	Cave	Chihuahuan Desert Slopes	Spring	6	June	2014	8699	625	45	9.75	Aerial hawking	generalistbeetles
CC140620.37	NM14059	Myotis thysanodes	MYTH	Male	CCNP	Cave	Chihuahuan Desert Slopes	Summer	6	June	2014	9096	854	43	7.25	Aerial hawking	mothsbeetles
CC140620.5	NM14046	Myotis velifer	MYVE	Female	CCNP	Cave	Chihuahuan Desert Slopes	Spring	6	June	2014	9006	647	45	10	Aerial hawking	generalistbeetles
CC140620.9	NM14054	Myotis thysanodes	MYTH	Female	CCNP	Cave	Chihuahuan Desert Slopes	Summer	6	June	2014	10517	724	44	9.75	Aerial hawking	mothsbeetles
WCS140623.1	NM14065	Antrozous pallidus	ANPA	Male	CCNP	Surface	Chihuahuan Desert Slopes	Summer	6	June	2014	20515	529	50	14.75	GleanerAerial hawkingSit & Wait	mothsbeetles
WCS140623.13	NM14068	Antrozous pallidus	ANPA	Male	CCNP	Surface	Chihuahuan Desert Slopes	Summer	6	June	2014	14453	919	55	17.75	GleanerAerial hawkingSit & Wait	mothsbeetles
WCS140623.9	NM14067	Antrozous pallidus	ANPA	Male	CCNP	Surface	Chihuahuan Desert Slopes	Summer	6	June	2014	10275	331	52	15.75	Aerial hawking	mothsbeetles
FS10B	NM1218	Corynorhinus townsendii	COTO	Female	FS	Cave	Conifer Woodlands and Savannas	Summer	4	April	2012	1208	210	45	10	Aerial hawking	moths
FS140502.1	NM14012	Corynorhinus townsendii	COTO	Female	FS	Cave	Conifer Woodlands and Savannas	Spring	5	May	2014	8721	750	44	9.75	Aerial hawking	moths
FS140502.13	NM14015	Corynorhinus townsendii	COTO	Male	FS	Cave	Conifer Woodlands and Savannas	Spring	5	May	2014	4682	580	43	8.5	Aerial hawking	moths
FS140502.17	NM14016	Corynorhinus townsendii	COTO	Male	FS	Cave	Conifer Woodlands and Savannas	Spring	5	May	2014	7275	800	42	7.75	Aerial hawking	moths
FS140502.25	NM14018	Corynorhinus townsendii	MYCI	Male	FS	Cave	Conifer Woodlands and Savannas	Spring	5	May	2014	9321	1021	34	4.5	Aerial hawking	moths
FS140502.5	NM14013	Corynorhinus townsendii	COTO	Female	FS	Cave	Conifer Woodlands and Savannas	Spring	5	May	2014	7463	722	42	8.5	Aerial hawking	moths
FS140502.9	NM14014	Corynorhinus townsendii	COTO	Female	FS	Cave	Conifer Woodlands and Savannas	Spring	5	May	2014	3626	492	42	9	Aerial hawking	moths
FS71F	NM1115	Corynorhinus townsendii	COTO	Female	FS	Cave	Conifer Woodlands and Savannas	Spring	9	September	2011	6990	1000	45	11.5	Aerial hawking	moths
FS73F	NM1116	Corynorhinus townsendii	COTO	Male	FS	Cave	Conifer Woodlands and Savannas	Spring	9	September	2011	3894	682	42	9.75	Aerial hawking	moths
FS76F	NM1117	Corynorhinus townsendii	COTO	Male	FS	Cave	Conifer Woodlands and Savannas	Spring	9	September	2011	6799	896	43	9.75	Aerial hawking	generalistbeetles
FS211B	NM1219	Lasionycteris noctivagans	LANO	Male	FS	Surface	Conifer Woodlands and Savannas	Spring	4	April	2012	3541	205	44	11	Aerial hawking	generalistbeetles
FS8F	NM1110	Myotis volans	MYVO	Male	RB	Surface	Conifer Woodlands and Savannas	Spring	9	September	2011	9058	532	38.2	7.75	Aerial hawking	generalistbeetles
FSS10B	NM1222	Myotis volans	MYVO	Male	RB	Surface	Conifer Woodlands and Savannas	Summer	4	April	2012	1411	143	40	6.25	Aerial hawking	generalistbeetles
FSS110924.1	NM1108	Myotis volans	MYVO	Male	RB	Surface	Conifer Woodlands and Savannas	Summer	9	September	2011	2306	207	39.8	8	Aerial hawking	generalistbeetles
FSS120711.1	NM1239	Myotis thysanodes	MYTH	Female	RB	Surface	Conifer Woodlands and Savannas	Summer	7	July	2012	3645	86	43	8.75	Aerial hawking	mothsbeetles
FSS120711.13	NM1243	Myotis occultus	MYOC	Male	RB	Surface	Conifer Woodlands and Savannas	Summer	7	July	2012	1722	187	39	9	Aerial hawking	generalistbeetles
FSS120711.16	NM1244	Myotis thysanodes	MYTH	Male	RB	Surface	Conifer Woodlands and Savannas	Summer	7	July	2012	4626	450	43	8.5	Aerial hawking	mothsbeetles
FSS120711.19	NM1245	Myotis occultus	MYOC	Male	RB	Surface	Conifer Woodlands and Savannas	Summer	7	July	2012	3084	380	42	9.25	Aerial hawking	generalistbeetles
FSS120711.22	NM1246	Myotis occultus	MYOC	Male	RB	Surface	Conifer Woodlands and Savannas	Summer	7	July	2012	3420	364	40	9	Aerial hawking	generalistbeetles
FSS120711.7	NM1241	Myotis thysanodes	MYTH	Female	RB	Surface	Conifer Woodlands and Savannas	Summer	7	July	2012	5391	57	44	9	Aerial hawking	mothsbeetles
FSS120712.01	NM1247	Eptesicus fuscus	EPFU	Female	RB	Surface	Conifer Woodlands and Savannas	Summer	7	July	2012	2798	63	49	19	Aerial hawking	generalistbeetles
FSS120712.04	NM1248	Myotis thysanodes	MYTH	Female	RB	Surface	Conifer Woodlands and Savannas	Summer	7	July	2012	1265	157	44	7.75	Aerial hawking	mothsbeetles
FSS120712.16	NM1252	Eptesicus fuscus	EPFU	Female	RB	Surface	Conifer Woodlands and Savannas	Summer	7	July	2012	2031	249	47	18.5	Aerial hawking	generalistbeetles
FSS120712.19	NM1253	Eptesicus fuscus	EPFU	Female	RB	Surface	Conifer Woodlands and Savannas	Summer	7	July	2012	1478	187	50	19.25	Aerial hawking	generalistbeetles
FSS120712.22	NM1254	Eptesicus fuscus	EPFU	Female	RB	Surface	Conifer Woodlands and Savannas	Summer	7	July	2012	1781	236	50	19.25	Aerial hawking	generalistbeetles
FSS120712.25	NM1255	Eptesicus fuscus	EPFU	Female	RB	Surface	Conifer Woodlands and Savannas	Summer	7	July	2012	2540	283	50	17.25	Aerial hawking	generalistbeetles
FSS120712.28	NM1256	Eptesicus fuscus	EPFU	Female	RB	Surface	Conifer Woodlands and Savannas	Summer	7	July	2012	1225	149	48	24.25	Aerial hawking	generalistbeetles
FSS13B	NM1223	Lasionycteris noctivagans	LANO	Male	RB	Surface	Conifer Woodlands and Savannas	Summer	4	April	2012	1837	296	42	7.75	Aerial hawking	generalist
FSS140502.1	NM14020	Lasionycteris noctivagans	LANO	Female	RB	Surface	Conifer Woodlands and Savannas	Spring	5	May	2014	6873	709	41	8.25	Aerial hawking	generalist
FSS140503.1	NM14021	Eptesicus fuscus	EPFU	Female	RB	Surface	Conifer Woodlands and Savannas	Spring	5	May	2014	7008	833	47	16.5	Aerial hawking	generalistbeetles
FSS140503.13	NM14024	Eptesicus fuscus	EPFU	Female	RB	Surface	Conifer Woodlands and Savannas	Spring	5	May	2014	6584	582	50	19.75	Aerial hawking	generalistbeetles
FSS140503.17	NM14025	Eptesicus fuscus	EPFU	Female	RB	Surface	Conifer Woodlands and Savannas	Spring	5	May	2014	6222	874	46	18	Aerial hawking	generalistbeetles
FSS140503.5	NM14022	Eptesicus fuscus	EPFU	Female	RB	Surface	Conifer Woodlands and Savannas	Spring	5	May	2014	7062	1097	48	15.75	Aerial hawking	generalistbeetles
FSS140503.9	NM14023	Eptesicus fuscus	EPFU	Male	RB	Surface	Conifer Woodlands and Savannas	Spring	5	May	2014	6782	1013	48	13.5	Aerial hawking	generalistbeetles
FSS16B	NM1224	Lasionycteris noctivagans	LANO	Male	RB	Surface	Conifer Woodlands and Savannas	Spring	4	April	2012	1174	181	44	9	Aerial hawking	generalist
FSS19B	NM1225	Lasionycteris noctivagans	LANO	Female	RB	Surface	Conifer Woodlands and Savannas	Spring	4	April	2012	1694	261	41	9.25	Aerial hawking	generalist
FSS22B	NM1226	Myotis volans	MYVO	Female	RB	Surface	Conifer Woodlands and Savannas	Spring	4	April	2012	1551	261	42	6.75	Aerial hawking	generalistbeetles
FSS4B	NM1220	Lasionycteris noctivagans	LANO	Male	RB	Surface	Conifer Woodlands and Savannas	Spring	4	April	2012	1091	95		8.5	Aerial hawking	generalist
PARA140528.1	PARA14065	Corynorhinus townsendii	COTO	Female	SC	Surface	Eastern Mojave Basins	Spring	5	May	2014	5176	594	43	9.25	Aerial hawking	moths
PARA140528.13	PARA14069	Corynorhinus townsendii	COTO	Female	SC	Surface	Eastern Mojave Basins	Spring	5	May	2014	4418	462	44	7.25	Aerial hawking	moths
PARA140528.5	PARA14066	Corynorhinus townsendii	COTO	Female	SC	Surface	Eastern Mojave Basins	Spring	5	May	2014	8269	640	45	9	Aerial hawking	moths
PARA140528.9	PARA14067	Corynorhinus townsendii	COTO	Female	SC	Surface	Eastern Mojave Basins	Spring	5	May	2014	4548	762	44	10.75	Aerial hawking	moths
PCS140317.1		Parastrellus hesperus	PAHE	Male	KPC	Surface	Eastern Mojave Low Ranges and Arid Footslopes	Spring	3	March	2014	3401	549			Aerial hawking	generalist
PCS140317.10		Myotis californicus	MYCA	Male	KPC	Surface	Eastern Mojave Low Ranges and Arid Footslopes	Spring	3	March	2014	1202	419	32	3	Aerial hawking	mothsflies
PCS140317.4		Parastrellus hesperus	PAHE	Male	KPC	Surface	Eastern Mojave Low Ranges and Arid Footslopes	Spring	3	March	2014	4140	881	30	2.5	Aerial hawking	generalist
PCS140317.7		Antrozous pallidus	ANPA	Male	KPC	Surface	Eastern Mojave Low Ranges and Arid Footslopes	Spring	3	March	2014	4300	1103	53	10.5	Gleaner/Aerial hawking/Sit & wait	mothsbeetles
PCS140320.1		Parastrellus hesperus	PAHE	Female	KPC	Surface	Eastern Mojave Low Ranges and Arid Footslopes	Spring	3	March	2014	3258	419	31	2.5	Aerial hawking	generalist
PCS140320.10		Myotis californicus	MYCA	Male	KPC	Surface	Eastern Mojave Low Ranges and Arid Footslopes	Spring	3	March	2014	2355	596	32	2.5	Aerial hawking	mothsflies
PCS140320.13		Antrozous pallidus	ANPA	Male	KPC	Surface	Eastern Mojave Low Ranges and Arid Footslopes	Spring	3	March	2014	6524	870	50	11	Gleaner/Aerial hawking/ Sit & Wait	mothsbeetles
PCS140320.16		Antrozous pallidus	ANPA	Male	KPC	Surface	Eastern Mojave Low Ranges and Arid Footslopes	Spring	3	March	2014	3088	708	54	12	Gleaner/Aerial hawking/ Sit & Wait	mothsbeetles
PCS140320.19		Antrozous pallidus	ANPA	Female	KPC	Surface	Eastern Mojave Low Ranges and Arid Footslopes	Spring	3	March	2014	9237	1053	50	12	Gleaner/Aerial hawking/ Sit & Wait	mothsbeetles
PCS140320.4		Myotis californicus	MYCA	Female	KPC	Surface	Eastern Mojave Low Ranges and Arid Footslopes	Spring	3	March	2014	3780	530	32	2.5	Aerial hawking	mothsflies
PCS140320.7		Myotis californicus	MYCA	Male	KPC	Surface	Eastern Mojave Low Ranges and Arid Footslopes	Spring	3	March	2014	3045	644	32	3	Aerial hawking	mothsflies
BAT140418.1	NM14005	Corynorhinus townsendii	COTO	Female	ELMA	Cave	Lava Malpais	Spring	4	April	2014	6526	563	45	9.25	Aerial hawking	moths
BAT1B	NM1207	Corynorhinus townsendii	COTO	Female	ELMA	Cave	Lava Malpais	Spring	4	April	2012	1044	168	45	9.75	Aerial hawking	moths
BAT4B	NM1208	Corynorhinus townsendii	COTO	Female	ELMA	Cave	Lava Malpais	Spring	4	April	2012	1113	250	44	8.5	Aerial hawking	moths
BRD140419.1	NM14007	Corynorhinus townsendii	COTO	Female	ELMA	Cave	Lava Malpais	Spring	4	April	2014	6233	678	45	9.25	Aerial hawking	moths
BRD2B	NM1201	Corynorhinus townsendii	COTO	Female	ELMA	Cave	Lava Malpais	Spring	4	April	2012	1572	409	45	9.25	Aerial hawking	moths
BRD3B	NM1202	Corynorhinus townsendii	COTO	Female	ELMA	Cave	Lava Malpais	Spring	4	April	2012	2402	459	45	9.25	Aerial hawking	moths
BRD6F	NA	Corynorhinus townsendii	COTO	Female	ELMA	Cave	Lava Malpais	Spring	3	March	2011	12799	1387	43	8.75	Aerial hawking	moths
CLC11B	NM1212	Corynorhinus townsendii	COTO	Male	ELMA	Cave	Lava Malpais	Spring	4	April	2012	2710	521	43	7.75	Aerial hawking	moths
CLC140420.1	NM14008	Corynorhinus townsendii	COTO	Male	ELMA	Cave	Lava Malpais	Spring	4	April	2014	7571	919	42	8	Aerial hawking	moths
CLC140420.7	NM14009	Corynorhinus townsendii	COTO	Female	ELMA	Cave	Lava Malpais	Spring	4	April	2014	9861	572	44	9.75	Aerial hawking	moths
CLC2B	NM1209	Corynorhinus townsendii	COTO	Female	ELMA	Cave	Lava Malpais	Spring	4	April	2012	2963	327	44	9.25	Aerial hawking	moths
CLC4F	NM1106	Corynorhinus townsendii	COTO	Male	ELMA	Cave	Lava Malpais	Spring	3	March	2011	12189	713	42	8.5	Aerial hawking	moths
CLC5B	NM1210	Corynorhinus townsendii	COTO	Female	ELMA	Cave	Lava Malpais	Spring	4	April	2012	2480	408	43	8.5	Aerial hawking	moths
CLC8B	NM1211	Corynorhinus townsendii	COTO	Male	ELMA	Cave	Lava Malpais	Spring	4	April	2012	2166	442	44	7.75	Aerial hawking	moths
FUR5B	NM1214	Corynorhinus townsendii	COTO	Male	ELMA	Cave	Lava Malpais	Spring	4	April	2012	1862	168	44	7.5	Aerial hawking	moths
FW140421.1	NM14010	Corynorhinus townsendii	COTO	Male	ELMA	Cave	Lava Malpais	Spring	4	April	2014	6625	857	43	8	Aerial hawking	moths
FW2F	NM1105	Corynorhinus townsendii	COTO	Female	ELMA	Cave	Lava Malpais	Spring	3	March	2011	7810	527	43	8	Aerial hawking	moths
JC140418.1	NM14001	Corynorhinus townsendii	COTO	Female	ELMA	Cave	Lava Malpais	Spring	4	April	2014	7675	642	44	8.5	Aerial hawking	moths
JC140418.11	NM14003	Corynorhinus townsendii	COTO	Male	ELMA	Cave	Lava Malpais	Spring	4	April	2014	12290	690	43	7	Aerial hawking	moths
JC140418.16	NM14004	Corynorhinus townsendii	COTO	Male	ELMA	Cave	Lava Malpais	Spring	4	April	2014	8734	1052	42	7	Aerial hawking	moths
JC140418.6	NM14002	Corynorhinus townsendii	COTO	Male	ELMA	Cave	Lava Malpais	Spring	4	April	2014	7171	871	40	6	Aerial hawking	moths
JC2B	NM1203	Corynorhinus townsendii	COTO	Female	ELMA	Cave	Lava Malpais	Spring	4	April	2012	5466	133	45	8.75	Aerial hawking	moths
ELMA130814.1	1308142041	Myotis evotis	MYEV	Male	CR	Surface	Lava Malpais	Summer	8	August	2014	8255	1246			Aerial hawking	bettlesmoths
ELMA130814.16	1308142247	Eptesicus fuscus	EPFU	Male	CR	Surface	Lava Malpais	Summer	8	August	2014	5957	613			Aerial hawking	generalistbeetles
ELMA130814.17	1308142303	Eptesicus fuscus	EPFU	Male	CR	Surface	Lava Malpais	Summer	8	August	2014	8248	1007			Aerial hawking	generalistbeetles
ELMA130814.2	1308142051	Myotis evotis	MYEV	Male	CR	Surface	Lava Malpais	Spring	8	August	2014	1843	192			Aerial hawking	generalistbeetles
ELMA130814.3	1308142052	Myotis evotis	MYEV	Male	CR	Surface	Lava Malpais	Spring	8	August	2014	11498	681			Aerial hawking	generalistbeetles
ELMA130814.5	1308142054	Myotis evotis	MYEV	Male	CR	Surface	Lava Malpais	Spring	8	August	2014	1715	465			Aerial hawking	generalistbeetles
ELMA130814.6	1308142055	Eptesicus fuscus	EPFU	Female	CR	Surface	Lava Malpais	Summer	8	August	2014	5570	609			Aerial hawking	generalistbeetles
ELMA140605.1	NA	Eptesicus fuscus	EPFU	Female	CC	Surface	Lava Malpais	Summer	6	June	2014	5789	668			Aerial hawking	generalistbeetles
ELMA140605.13	1406052124	Eptesicus fuscus	EPFU	Male	ELMA	Surface	Lava Malpais	Summer	6	June	2014	6723	608			Aerial hawking	generalistbeetles
ELMA140605.17	1406052127	Eptesicus fuscus	EPFU	Male	ELMA	Surface	Lava Malpais	Summer	6	June	2014	7934	675			Aerial hawking	generalistbeetles
ELMA140605.18	1406052130	Myotis evotis	MYEV	Male	ELMA	Surface	Lava Malpais	Summer	6	June	2014	9058	742			Gleaner	generalistbeetles
ELMA140605.22	1406052136	Eptesicus fuscus	EPFU	Male	ELMA	Surface	Lava Malpais	Summer	6	June	2014	6950	782			Aerial hawking	generalistbeetles
ELMA140605.23	1406052116	Lasionycteris noctivagans	LANO	Male	ELMA	Surface	Lava Malpais	Summer	6	June	2014	7964	657			Aerial hawking	generalistbeetles
ELMA140605.27	1406052217	Myotis ciliolabrum	MYCI	Male	ELMA	Surface	Lava Malpais	Summer	6	June	2014	7100	740			Aerial hawking	bettlesmoths
ELMA140605.31	1406052202	Eptesicus fuscus	EPFU	Male	ELMA	Surface	Lava Malpais	Summer	6	June	2014	7595	1053			Aerial hawking	generalistbeetles
ELMA140605.32	1406052139	Myotis evotis	MYEV	Male	ELMA	Surface	Lava Malpais	Summer	6	June	2014	6992	681			Gleaner	generalistbeetles
ELMA140605.36	1406052138	Myotis evotis	MYEV	Male	ELMA	Surface	Lava Malpais	Summer	6	June	2014	10064	1068			Gleaner	generalistbeetles
ELMA140605.40	1406052148	Lasionycteris noctivagans	LANO	Male	ELMA	Surface	Lava Malpais	Summer	6	June	2014	5042	707			Aerial hawking	generalist
ELMA140605.44	1406052222	Myotis ciliolabrum	MYCI	Male	ELMA	Surface	Lava Malpais	Summer	6	June	2014	8844	733			Aerial hawking	bettlesmoths
ELMA140605.47	1406052240	Lasionycteris noctivagans	LANO	Male	ELMA	Surface	Lava Malpais	Summer	6	June	2014	6456	380			Aerial hawking	generalist
ELMA140605.5	1406052154	Eptesicus fuscus	EPFU	Female	ELMA	Surface	Lava Malpais	Summer	6	June	2014	7330	1010			Aerial hawking	generalistbeetles
ELMA140605.9	1406122143	Myotis ciliolabrum	MYCI	Male	ELMA	Surface	Lava Malpais	Summer	6	June	2014	11271	996			Aerial hawking	bettlesmoths
ELMA140612.1	1406122146	Myotis ciliolabrum	MYCI	Female	ELMA	Surface	Lava Malpais	Summer	6	June	2014	11394	963			Aerial hawking	bettlesmoths
ELMA140612.13	1406122110	Myotis evotis	MYEV	Male	ELMA	Surface	Lava Malpais	Summer	6	June	2014	8133	687			Gleaner	generalistbeetles
ELMA140612.17	1406122127	Myotis ciliolabrum	MYCI	Male	ELMA	Surface	Lava Malpais	Summer	6	June	2014	7176	769			Aerial hawking	bettlesmoths
ELMA140612.21	1406122130	Myotis ciliolabrum	MYCI	Male	ELMA	Surface	Lava Malpais	Summer	6	June	2014	12678	1145			Aerial hawking	bettlesmoths
ELMA140612.25	1406122054	Lasionycteris noctivagans	LANO	Male	ELMA	Surface	Lava Malpais	Summer	6	June	2014	10609	985			Aerial hawking	generalist
ELMA140612.29	1406122144	Lasionycteris noctivagans	LANO	Male	ELMA	Surface	Lava Malpais	Summer	6	June	2014	8215	441			Aerial hawking	generalist
ELMA140612.33	1406122116	Lasionycteris noctivagans	LANO	Male	ELMA	Surface	Lava Malpais	Summer	6	June	2014	8614	645			Aerial hawking	generalist
ELMA140612.9	1406122131	Myotis evotis	MYEV	Male	ELMA	Surface	Lava Malpais	Summer	6	June	2014	9409	648			Gleaner	generalistbeetles
PARA140524.1	PARA14017	Lasionycteris noctivagans	LANO	Male	WP	Surface	Shivwits Woodland	Spring	5	May	2014	6276	605	41	7.75	Aerial hawking	generalist
PARA140525.1	PARA14020	Parastrellus hesperus	PAHE	Male	TI	Surface	Shivwits Woodland	Spring	5	May	2014	6173	369	30	2.75	Aerial hawking	generalist
PARA140525.13	PARA14029	Myotis thysanodes	MYTH	Female	TI	Surface	Shivwits Woodland	Spring	5	May	2014	7674	547	42	6.5	Aerial hawking	mothsbeetles
PARA140525.17	PARA14022	Myotis californicus	MYCA	Female	TI	Surface	Shivwits Woodland	Spring	5	May	2014	9960	996	33	3.25	Aerial hawking	mothsflies
PARA140525.25	PARA14032	Myotis californicus	MYCA	Male	TI	Surface	Shivwits Woodland	Spring	5	May	2014	5451	406	32	3	Aerial hawking	mothsflies
PARA140525.29	PARA14034	Myotis californicus	MYCA	Female	TI	Surface	Shivwits Woodland	Spring	5	May	2014	4406	495	34	3.25	Aerial hawking	mothsflies
PARA140525.33	PARA14036	Corynorhinus townsendii	COTO	Male	TI	Surface	Shivwits Woodland	Spring	5	May	2014	4658	550	42	7	Aerial hawking	moths
PARA140525.5	PARA14023	Parastrellus hesperus	PAHE	Male	TI	Surface	Shivwits Woodland	Spring	5	May	2014	8304	739	30	3.25	Aerial hawking	generalist
PARA140525.9	PARA14028	Myotis thysanodes	MYTH	Female	TI	Surface	Shivwits Woodland	Spring	5	May	2014	7032	539	43	7	Aerial hawking	mothsbeetles
PARA140526.17	PARA14049	Tadarida brasiliensis	TABR	Male	WP	Surface	Shivwits Woodland	Spring	5	May	2014	6424	636	44	10	Aerial hawking	mothsbeetles
PARA140526.21	PARA14050	Lasionycteris noctivagans	LANO	Male	WP	Surface	Shivwits Woodland	Spring	5	May	2014	6771	608	42	9	Aerial hawking	generalist
PARA140526.25	PARA14053	Tadarida brasiliensis	TABR	Male	WP	Surface	Shivwits Woodland	Spring	5	May	2014	5263	563	43	11	Aerial hawking	mothsbeetles
PARA140526.29	PARA14055	Tadarida brasiliensis	TABR	Female	WP	Surface	Shivwits Woodland	Spring	5	May	2014	7032	450	45	12.5	Aerial hawking	mothsbeetles
PARA140526.5	PARA14047	Lasionycteris noctivagans	LANO	Male	WP	Surface	Shivwits Woodland	Spring	5	May	2014	4714	579	40	6.75	Aerial hawking	generalist
PARA140526.9	PARA14048	Tadarida brasiliensis	TABR	Male	WP	Surface	Shivwits Woodland	Spring	5	May	2014	5770	850	42	10.75	Aerial hawking	mothsbeetles
PARA140529.1	PARA14079	Myotis ciliolabrum	MYCI	Male	LLCS	Surface	Shivwits Woodland	Spring	5	May	2014	7933	1090	33	4.25	Aerial hawking	bettlesmoths
PARA140529.13	PARA14080	Eptesicus fuscus	EPFU	Male	LLCS	Surface	Shivwits Woodland	Spring	5	May	2014	8053	831	44	11.75	Aerial hawking	generalistbeetles
PARA140529.17	PARA14091	Corynorhinus townsendii	COTO	Female	LLCS	Surface	Shivwits Woodland	Spring	5	May	2014	7248	913	44	7.75	Aerial hawking	moths
PARA140529.21	PARA14094	Corynorhinus townsendii	COTO	Female	LLCS	Surface	Shivwits Woodland	Spring	5	May	2014	8690	761	43	9.25	Aerial hawking	moths
PARA140529.25	PARA14093	Eptesicus fuscus	EPFU	Male	LLCS	Surface	Shivwits Woodland	Spring	5	May	2014	8930	695	47	13	Aerial hawking	generalistbeetles
PARA140529.5	PARA14078	Myotis ciliolabrum	MYCI	Male	LLCS	Surface	Shivwits Woodland	Spring	5	May	2014	3551	537	35	4.5	Aerial hawking	bettlesmoths
PARA140529.9	PARA14083	Eptesicus fuscus	EPFU	Male	LLCS	Surface	Shivwits Woodland	Spring	5	May	2014	7441	929	47	13.75	Aerial hawking	generalistbeetles
